# Supplementary material for: Comparison of the UEscope Video Laryngoscope with the Traditional Direct Laryngoscope in Neonates and Infants: A Randomized Clinical Trial
Source: Children (Basel). 2022 Aug 2;9(8):1161. doi: 10.3390/children9081161 (PMC9406870; doi:10.3390/children9081161)
Supplement: Supplementary file 1 [file children-09-01161-s001.zip]

Archive with 1 entries (1 files):
- children-1808567-supplementary.pdf
